# Supplementary material for: Rapid Drug Susceptibility Testing of Drug-Resistant Mycobacterium tuberculosis Isolates Directly from Clinical Samples by Use of Amplicon Sequencing: a Proof-of-Concept Study
Source: J Clin Microbiol. 2016 Jul 25;54(8):2058–67. doi: 10.1128/JCM.00535-16 (PMC4963505; doi:10.1128/JCM.00535-16)
Supplement: Supplemental material [file JCM.00535-16_zjm999095082sd2.xlsx]

## Sheet: Dataset S1
Dataset S1: Resistant vs Susceptible calls across Next Gen-RDST/PSQ/Phenotypic DST platforms
			INH			RIF			AMK			CAP			KAN			MOX			OFX					PSQ different
sample	SMEAR_FINAL	SMEAR_RECODED	RDST	PSQ	DST	RDST	PSQ	DST	RDST	PSQ	DST	RDST	PSQ	DST	RDST	PSQ	DST	RDST	PSQ	DST	RDST	PSQ	DST			RDST different
21-0001	Negative	Negative	R	R	R	R	R	R	S	S	S	S	S	S	S	S	S	S	S	S	S	S	S			DST different
21-0002	Few	Positive	R	R	R	R	R	R	S	S	S	S	S	S	R	R	R	R	R	R	R	R	S			RDST showed a mixture above 10% res
21-0003	Many	Positive	R	R	R	R	R	R	S	S	S	S	S	S	R	R	R	R	R	R	R	R	R			RDST showed a mixture between 1-10% res
21-0004	Negative	Negative	R	R	R	R	R	R	R	S	S	R	S	S	R	R	S	S	I	S	S	I	S			low level of coverage less than 100X and discordane with phenotypic
21-0005	Few	Positive	R	R	R	R	R	R	S	S	S	S	S	S	R	R	R	S	I	S	S	I	S			RDST mixture above 10% with discordance with phenotypic
21-0006	Negative	Negative	R	I	R	R	R	R	S	S	S	S	S	S	S	S	R	S	I	S	S	I	S		R	Resistant
21-0007	Rare	Positive	R	R	R	R	R	R	S	S	S	S	S	S	S	S	S	S	S	S	S	S	S		S	susceptible
21-0008	Many	Positive	R	R	R	R	R	R	S	S	S	S	S	S	S	S	S	S	S	S	S	S	S		I	indeterminate
21-0009	Many	Positive	R	R	R	R	R	R	S	S	S	S	S	S	R	R	R	S	S	S	S	S	S		N	null
21-0010	Many	Positive	R	R	R	R	R	R	S	S	S	S	S	S	R	R	R	S	S	S	S	S	S		E	error
21-0011	Negative	Negative	R	R	R	R	I	R	S	S	S	S	S	S	R	R	R	S	I	S	S	I	S		all these results are combined from the first and second rounds of sequencing
21-0012	Few	Positive	R	R	R	R	R	R	S	S	S	S	S	S	R	R	R	S	I	S	S	I	S
21-0013	Many	Positive	R	R	R	R	I	R	S	S	S	S	S	S	S	S	S	S	S	S	S	S	S
21-0014	Negative	Negative	R	R	R	R	R	R	S	S	S	S	S	S	R	R	R	S	S	S	S	S	S
21-0016	Many	Positive	R	R	R	R	I	R	S	S	S	S	S	S	R	I	S	R	R	R	R	R	R
21-0018	Negative	Negative	R	R	R	R	I	R	S	S	R	S	S	R	R	I	R	R	I	R	R	I	R
21-0019	Many	Positive	R	R	R	R	R	R	S	S	S	S	S	S	R	R	R	S	S	S	S	S	S
21-0021	Negative	Negative	R	R	R	R	R	R	R	S	S	R	S	S	R	S	S	S	S	S	S	S	S
21-0022	Many	Positive	R	R	R	R	R	R	S	S	S	S	S	S	R	R	R	S	S	S	S	S	S
21-0025	Few	Positive	R	R	R	R	I	S	S	S	S	S	S	S	R	R	R	R	R	R	R	R	R
21-0027	Few	Positive	S	S	S	S	S	S	S	S	S	S	S	S	S	S	S	S	S	S	S	S	S
21-0028	Rare	Positive	S	S	S	S	I	S	S	S	S	S	S	S	S	S	S	S	S	S	S	S	S
21-0030	Few	Positive	R	R	R	R	S	R	S	S	S	S	S	S	R	R	R	S	S	S	S	S	S
21-0032	TNTC	Positive	R	R	R	R	R	R	S	S	S	S	S	S	R	R	R	R	I	R	R	I	R
21-0033	Many	Positive	R	R	R	R	R	R	S	S	S	S	S	S	S	S	S	S	S	S	S	S	S
21-0034	TNTC	Positive	R	R	R	R	R	R	S	S	S	S	S	S	S	S	S	S	S	S	S	S	S
21-0035	Few	Positive	R	R	R	R	R	R	S	S	S	S	S	S	S	S	S	S	S	S	S	S	S
21-0038	Negative	Negative	R	R	R	S	I	S	S	S	S	S	S	S	S	S	S	S	S	S	S	S	S
21-0043	Many	Positive	R	R	R	R	I	R	S	I	S	S	I	S	R	R	R	R	I	R	R	I	R
21-0044	Few	Positive	I	R	R	I	I	R	I	I	S	I	I	S	I	R	S	S	I	S	S	I	S
21-0046	Rare	Positive	R	R	R	R	R	R	R	R	R	R	R	R	R	R	R	R	R	R	R	R	R
21-0047	Many	Positive	R	R	R	R	R	R	S	S	S	S	S	S	S	S	S	S	S	S	S	S	S
21-0049	Few	Positive	R	R	R	R	R	R	S	S	S	S	S	S	S	S	S	R	S	R	R	S	R
21-0051	Rare	Positive	R	R	R	R	R	R	S	S	S	S	S	S	R	R	R	S	S	S	S	S	S
21-0054	Negative	Negative	R	R	R	R	R	R	S	S	S	S	S	S	R	S	R	S	I	S	S	I	S
21-0055	Negative	Negative	R	R	R	R	R	R	S	S	S	S	S	S	R	S	R	S	I	S	S	I	S
21-0057	Negative	Negative	I	I	R	S	I	R	I	I	S	I	I	S	I	I	S	I	I	S	I	I	S
21-0059	Negative	Negative	R	R	R	R	R	R	S	I	S	S	I	S	R	I	R	S	I	S	S	I	S
21-0063	Many	Positive	S	S	S	S	S	S	S	S	S	S	S	S	S	S	S	S	S	S	S	S	S
21-0066	Many	Positive	R	R	R	R	R	R	S	S	R	S	S	S	S	S	S	S	S	S	S	S	S
21-0068	Negative	Negative	I	I	N	I	I	N	I	I	N	I	I	N	I	I	N	I	I	N	I	I	N
21-0069	TNTC	Positive	R	R	R	R	R	R	S	S	S	S	S	S	R	R	R	S	S	S	S	S	S
21-0070	Many	Positive	R	R	R	R	R	R	S	S	S	S	S	S	S	S	S	S	S	S	S	S	S
21-0072	Rare	Positive	S	S	S	S	S	S	S	S	S	S	S	S	S	S	S	S	S	S	S	S	S
21-0073	Many	Positive	S	S	R	S	S	S	S	S	S	S	S	S	S	S	S	S	S	S	S	S	S
21-0074	Rare	Positive	S	S	S	S	S	S	S	S	S	S	S	S	S	S	S	S	S	S	S	S	S
21-0075	Rare	Positive	S	S	R	S	S	R	S	S	S	S	S	S	S	S	S	S	S	S	S	S	S
21-0076	Many	Positive	R	R	R	R	R	R	S	S	S	S	S	S	S	S	S	S	S	S	S	S	S
21-0078	Many	Positive	R	R	R	R	R	R	S	S	S	S	S	S	S	S	S	S	S	S	S	S	S
21-0079	Few	Positive	R	R	R	R	R	R	S	S	S	S	S	S	R	R	R	S	S	S	S	S	S
21-0080	Negative	Negative	R	R	R	R	R	R	S	S	S	S	S	S	S	S	S	S	S	S	S	S	S
21-0082	Few	Positive	R	R	R	R	R	R	R	S	S	S	S	S	R	S	S	S	S	S	S	S	S
21-0085	Negative	Negative	R	R	R	R	R	R	S	S	S	S	S	S	R	S	R	S	S	S	S	S	S
21-0086	TNTC	Positive	R	R	R	R	R	R	R	R	R	R	R	R	R	R	R	R	R	R	R	R	R
21-0088	Negative	Negative	I	I	N	I	I	N	I	S	N	I	S	N	I	I	N	I	I	N	I	I	N
21-0091	Negative	Negative	I	I	N	I	I	N	I	I	N	I	I	N	I	I	N	I	I	N	I	I	N
21-0093	Negative	Negative	R	R	R	R	R	R	S	S	S	S	S	S	R	S	R	S	S	S	S	S	S
21-0094	Few	Positive	R	R	R	R	R	R	S	S	S	S	S	S	S	S	S	S	S	S	S	S	S
21-0096	Negative	Negative	R	S	R	S	I	S	I	I	S	I	I	S	I	I	S	S	S	S	S	S	S
21-0097	Negative	Negative	R	R	R	S	S	S	S	S	S	S	S	S	S	S	S	S	S	S	S	S	S
21-0098	Negative	Negative	S	S	S	S	S	S	S	S	S	S	S	S	S	S	S	S	S	S	S	S	S
21-0099	Negative	Negative	S	S	S	S	S	S	S	S	S	S	S	S	S	S	S	S	S	S	S	S	S
21-0101	Rare	Positive	S	S	S	S	S	S	S	S	S	S	S	S	S	S	S	S	S	S	S	S	S
21-0102	Negative	Negative	S	I	S	S	S	S	S	S	S	S	S	S	S	S	S	S	S	S	S	S	S
21-0103	Rare	Positive	S	S	S	S	S	S	S	S	S	S	S	S	S	S	S	S	S	S	S	S	S
22-0001	Rare	Positive	S	S	S	S	S	S	S	S	S	S	S	S	S	S	S	S	S	S	S	S	S
22-0002	Few	Positive	R	R	R	S	S	S	S	S	S	S	S	S	S	S	S	S	S	S	S	S	S
22-0003	Rare	Positive	R	R	R	R	R	R	S	S	S	S	S	S	R	R	R	S	I	S	S	I	S
22-0004	Many	Positive	S	I	S	S	S	S	S	S	S	S	S	S	S	S	S	S	S	S	S	S	S
22-0005	Few	Positive	R	R	R	R	R	R	S	S	S	S	S	S	R	R	R	S	S	S	S	S	S
22-0007	Negative	Negative	S	I	S	S	S	S	S	S	S	S	S	S	S	S	S	S	S	S	S	S	S
22-0008	TNTC	Positive	S	S	S	S	S	S	S	S	S	S	S	S	S	S	S	S	S	S	S	S	S
22-0009	TNTC	Positive	S	S	S	S	I	S	S	S	S	S	S	S	S	S	S	S	S	S	S	S	S
22-0010	TNTC	Positive	S	S	S	S	S	S	S	S	S	S	S	S	S	S	S	S	S	S	S	S	S
22-0012	Many	Positive	S	S	S	S	I	S	S	S	S	S	S	S	S	S	S	S	I	S	S	I	S
22-0013	Many	Positive	R	R	R	R	R	R	S	S	S	S	S	S	R	R	R	S	S	S	S	S	S
22-0014	TNTC	Positive	S	S	S	S	S	S	S	S	S	S	S	S	S	S	S	S	S	S	S	S	S
22-0015	Rare	Positive	R	R	R	S	S	S	S	S	S	S	S	S	R	S	R	S	S	S	S	S	S
22-0016	Many	Positive	R	R	R	R	R	R	S	S	S	S	S	S	S	S	S	S	S	S	S	S	S
22-0017	Rare	Positive	R	R	R	R	R	R	S	S	S	S	S	S	R	R	R	S	S	S	S	S	S
22-0018	Negative	Negative	S	S	S	S	I	S	S	S	S	S	S	S	S	S	S	S	S	S	S	S	S
22-0019	Rare	Positive	R	R	R	R	R	R	S	S	S	S	S	S	S	S	S	S	S	S	S	S	S
22-0020	Few	Positive	S	I	S	S	S	S	S	S	S	S	S	S	S	S	S	S	S	S	S	S	S
22-0022	Many	Positive	S	S	S	S	S	S	S	S	S	S	S	S	S	S	S	S	S	S	S	S	S
22-0023	Many	Positive	S	S	S	S	I	S	S	S	S	S	S	R	S	S	R	S	S	R	S	S	R
22-0024	Many	Positive	S	S	S	S	Error	S	S	S	S	S	S	S	S	S	S	S	S	S	S	S	S
22-0026	Rare	Positive	S	S	R	S	S	S	I	S	S	I	S	S	I	S	S	S	S	S	S	S	S
22-0029	TNTC	Positive	R	I	R	S	I	S	S	I	S	S	I	S	S	I	S	S	I	S	S	I	S
22-0030	Few	Positive	S	I	S	S	I	S	S	S	S	S	S	S	S	S	S	S	S	S	S	S	S
22-0031	Few	Positive	S	I	S	S	I	S	S	I	S	S	I	S	S	I	S	S	I	S	S	I	S
22-0039	Many	Positive	S	S	S	S	S	S	S	S	S	S	S	S	S	S	S	S	S	S	S	S	S
22-0041	Many	Positive	S	S	S	S	S	S	S	S	S	S	S	S	S	S	S	S	S	S	S	S	S
22-0042	Few	Positive	R	R	R	R	R	R	S	S	S	S	S	S	R	R	R	S	S	S	S	S	S
22-0043	TNTC	Positive	S	S	R	S	S	S	S	S	S	S	S	S	S	S	S	S	S	S	S	S	S
22-0044	TNTC	Positive	S	S	S	S	S	S	S	S	S	S	S	S	S	S	S	S	S	S	S	S	S
22-0045	Few	Positive	R	R	R	S	S	S	S	S	S	S	S	S	S	S	S	S	S	S	S	S	S
22-0046	Few	Positive	S	S	S	S	S	S	S	S	S	S	S	S	S	S	S	S	S	S	S	S	S
22-0050	Many	Positive	S	S	S	S	I	S	S	S	S	S	S	S	S	S	S	S	S	S	S	S	S
22-0051	Many	Positive	S	S	S	S	I	S	S	S	S	S	S	S	S	S	S	S	S	S	S	S	S
22-0052	TNTC	Positive	S	S	S	S	S	S	S	S	R	S	S	S	S	S	S	S	S	S	S	S	S
22-0053	Many	Positive	S	S	S	S	S	S	S	S	S	S	S	S	S	S	S	S	S	S	S	S	S
22-0054	Many	Positive	R	R	R	S	I	S	S	S	S	S	S	S	S	S	S	S	S	S	S	S	S
22-0056	Negative	Negative	R	R	R	R	I	R	S	S	R	S	S	S	R	R	R	S	S	S	S	S	S
22-0057	Rare	Positive	S	S	S	S	I	S	I	S	S	I	S	S	I	S	S	S	I	S	S	I	S
22-0058	Rare	Positive	R	R	R	R	R	R	S	S	S	S	S	S	S	S	S	S	I	S	S	I	S
22-0059	Many	Positive	R	R	R	R	R	R	R	R	R	S	S	S	R	R	R	S	S	S	S	S	S
22-0060	Few	Positive	S	S	S	S	I	S	S	S	S	S	S	S	S	S	S	S	I	S	S	I	S
22-0061	TNTC	Positive	S	S	R	S	S	S	S	S	S	S	S	S	S	S	S	S	S	S	S	S	S
22-0062	Few	Positive	R	R	R	R	I	R	S	S	S	S	S	S	S	S	S	S	S	S	S	S	S
22-0063	TNTC	Positive	R	R	R	R	R	R	S	S	S	S	S	S	S	S	S	R	R	R	R	R	R
22-0064	TNTC	Positive	S	S	S	S	I	S	S	S	S	S	S	S	S	S	S	S	S	S	S	S	S
22-0066	Many	Positive	S	S	S	S	I	S	S	S	S	S	S	S	S	S	S	S	S	S	S	S	S
22-0072	Few	Positive	R	R	R	R	R	R	S	S	S	S	S	S	R	S	R	S	I	S	S	I	S
22-0073	Few	Positive	R	R	R	R	R	R	S	S	S	S	S	S	R	R	R	R	R	R	R	R	R
22-0074	Many	Positive	R	R	R	R	I	R	S	S	S	S	S	S	R	R	R	S	S	S	S	S	S
22-0075	TNTC	Positive	S	I	S	S	I	S	S	S	S	S	S	S	S	S	S	S	I	S	S	I	S
22-0076	Few	Positive	R	I	R	R	I	R	S	I	S	S	I	S	R	R	R	S	I	S	S	I	S
22-0077	Negative	Negative	S	I	S	S	I	S	S	I	S	S	I	S	S	I	S	S	I	S	S	I	S
22-0079	Negative	Negative	S	S	S	S	I	S	S	I	S	S	I	S	S	I	S	S	I	S	S	I	S
22-0080	Many	Positive	S	S	S	S	I	S	S	S	S	S	S	S	S	S	S	S	I	S	S	I	S
22-0081	Many	Positive	S	S	S	S	I	S	S	I	S	S	I	S	S	I	S	S	I	S	S	I	S
22-0082	Many	Positive	R	R	R	R	I	R	S	I	S	S	I	S	R	R	R	S	I	S	S	I	S
22-0083	Few	Positive	S	I	S	S	I	S	S	S	S	S	S	S	S	S	S	S	I	S	S	I	S
22-0084	Many	Positive	R	R	R	R	I	R	S	S	S	S	S	S	R	R	R	S	S	S	S	S	R
22-0085	Negative	Negative	R	R	R	S	I	S	S	I	S	S	I	S	R	R	R	S	I	S	S	I	S
22-0086	Many	Positive	S	I	S	S	I	S	S	S	S	S	S	S	S	S	S	S	I	S	S	I	S
22-0087	Few	Positive	S	I	S	S	I	S	S	S	S	S	S	S	S	S	S	S	I	S	S	I	S
22-0088	Rare	Positive	S	S	S	S	I	S	S	S	S	S	S	S	S	S	S	S	S	S	S	S	S
22-0094	Many	Positive	R	I	R	R	R	R	S	S	S	S	S	S	S	S	S	S	I	S	S	I	S
22-0097	Few	Positive	R	R	R	R	R	R	S	S	S	S	S	S	R	R	S	S	S	S	S	S	S
22-0099	Many	Positive	R	R	R	R	R	R	S	S	S	S	S	S	R	R	R	S	S	S	S	S	S
22-0102	Few	Positive	S	S	S	S	S	S	S	S	S	S	S	S	S	S	S	S	S	S	S	S	S
22-0104	TNTC	Positive	S	S	S	S	S	S	S	S	S	S	S	S	S	S	S	S	S	S	S	S	S
22-0105	TNTC	Positive	S	S	S	S	I	S	S	S	S	S	S	S	S	S	S	S	S	S	S	S	S
22-0106	Many	Positive	S	S	S	S	I	S	S	S	S	S	S	S	S	S	S	S	S	S	S	S	S
22-0107	Many	Positive	S	S	S	S	S	S	S	S	S	S	S	S	S	S	S	S	S	S	S	S	S
22-0108	TNTC	Positive	R	R	R	R	R	R	S	S	S	S	S	S	S	S	S	S	I	S	S	I	S
22-0110	TNTC	Positive	R	R	R	S	S	S	S	S	S	S	S	S	S	S	S	S	S	S	S	S	S
22-0112	Many	Positive	R	R	R	R	I	R	S	S	S	S	S	S	R	R	R	S	S	S	S	S	S
22-0113	Few	Positive	S	S	S	S	S	S	S	S	S	S	S	S	S	S	S	S	S	S	S	S	S
22-0115	TNTC	Positive	R	R	R	R	I	R	S	S	S	S	S	R	R	R	R	R	R	R	R	R	R
22-0116	Negative	Negative	R	S	R	R	S	R	S	S	S	S	S	S	S	S	S	S	I	S	S	I	S
22-0118	Few	Positive	S	I	S	S	S	S	S	S	S	S	S	S	S	S	S	S	S	S	S	S	S
22-0119	Rare	Positive	S	S	S	S	I	S	S	S	S	S	S	S	S	S	S	S	S	S	S	S	S
22-0120	TNTC	Positive	S	S	S	S	S	S	S	S	S	S	S	S	S	S	S	S	S	S	S	S	S
22-0121	TNTC	Positive	S	S	S	S	S	S	S	S	S	S	S	S	S	S	S	S	S	S	S	S	S
22-0122	Few	Positive	R	R	R	R	R	R	S	R	S	S	R	S	S	R	S	S	I	S	S	I	S
22-0123	Many	Positive	R	R	R	R	R	R	S	S	S	S	S	S	R	R	S	S	S	S	S	S	S
22-0124	TNTC	Positive	S	S	S	S	S	S	S	S	S	S	S	S	S	S	S	S	S	S	S	S	S
22-0125	TNTC	Positive	R	R	R	R	R	R	S	S	S	S	S	S	R	R	R	S	S	S	S	S	S
22-0126	Few	Positive	R	R	R	R	R	R	S	S	S	S	S	S	R	S	R	S	I	S	S	I	S
22-0127	TNTC	Positive	S	S	S	S	S	S	S	S	S	S	S	S	S	S	S	S	S	S	S	S	S
22-0128	Many	Positive	S	S	S	S	I	S	S	S	S	S	S	S	S	S	S	S	S	S	S	S	S
22-0131	Many	Positive	S	S	S	S	S	S	S	S	S	S	S	S	S	S	S	S	S	S	S	S	S
22-0132	Rare	Positive	S	S	S	S	S	S	S	S	S	S	S	S	S	S	S	S	S	S	S	S	S
22-0134	Many	Positive	S	S	S	S	I	S	S	S	R	S	S	R	S	S	S	S	S	R	S	S	S
22-0135	Many	Positive	S	S	S	S	S	S	S	S	S	S	S	S	S	S	S	S	S	S	S	S	S
22-0136	Negative	Negative	S	S	S	S	S	S	S	S	S	S	S	S	S	S	S	S	S	S	S	S	S
22-0137	TNTC	Positive	R	R	R	S	S	S	S	S	S	S	S	S	R	R	R	S	S	S	S	S	S
22-0138	Many	Positive	R	R	R	R	R	R	S	S	S	S	S	S	S	S	S	S	S	S	S	S	S
22-0139	Many	Positive	R	R	R	S	I	S	S	S	S	S	S	S	S	S	S	S	S	S	S	S	S
22-0140	TNTC	Positive	S	S	S	S	S	S	S	S	S	S	S	S	S	S	S	S	S	S	S	S	S
22-0141	Few	Positive	R	R	R	R	R	R	S	S	S	S	S	S	S	S	S	S	S	S	S	S	S
22-0142	TNTC	Positive	S	S	S	S	S	S	S	S	S	S	S	S	S	S	S	S	S	S	S	S	S
22-0143	Few	Positive	R	R	R	S	I	S	S	S	S	S	S	S	S	S	S	S	S	S	S	S	S
22-0144	Few	Positive	R	R	R	R	R	R	R	R	R	R	R	R	R	R	R	S	S	S	S	S	S
22-0145	Many	Positive	S	S	S	S	S	S	S	S	S	S	S	S	S	S	S	S	S	S	S	S	S
22-0146	Many	Positive	S	I	S	S	S	S	S	S	S	S	S	S	S	S	S	S	S	S	S	S	S
22-0148	Rare	Positive	S	S	S	S	I	S	S	S	S	S	S	S	S	S	S	S	S	S	S	S	S
22-0149	Few	Positive	R	R	R	R	R	R	S	S	S	S	S	S	R	R	R	S	S	S	S	S	S
22-0151	Many	Positive	S	S	S	S	I	S	S	S	S	S	S	S	S	S	S	S	S	S	S	S	S
22-0152	TNTC	Positive	S	S	S	S	S	S	S	S	S	S	S	S	S	S	S	S	S	S	S	S	S
23-0035	Many	Positive	R	I	R	R	I	R	S	I	S	S	I	S	R	R	R	S	I	S	S	I	S
23-0037	Negative	Negative	R	R	R	R	R	R	I	S	S	I	S	S	I	S	S	S	I	S	S	I	S
23-0068	TNTC	Positive	R	R	R	R	R	R	S	S	S	S	S	S	R	R	R	S	S	S	S	S	S
23-0069	Negative	Negative	R	R	R	R	R	R	S	S	S	S	S	S	R	S	R	S	I	S	S	I	S
